# Supplementary material for: Assessment of DDAH1 and DDAH2 Contributions to Psychiatric Disorders via In Silico Methods
Source: Int J Mol Sci. 2022 Oct 7;23(19):11902. doi: 10.3390/ijms231911902 (PMC9569903; doi:10.3390/ijms231911902)
Supplement: Supplementary file 1 [file ijms-23-11902-s001.zip]

Archive with 1 entries (1 files):
- ijms-1924321-supplementary (1).pdf
